# Supplementary material for: Transcriptomic Profiling of Virus-Host Cell Interactions following Chicken Anaemia Virus (CAV) Infection in an In Vivo Model
Source: PLoS One. 2015 Aug 5;10(8):e0134866. doi: 10.1371/journal.pone.0134866 (PMC4526643; doi:10.1371/journal.pone.0134866)
Supplement: S1 File — File contains information about: Ingenuity canonical pathways, biological functions and networks; p-Value, score and number of genes (molecules) implicated in each category. (XLS) [file pone.0134866.s001.xls]

## Sheet: Ingenuity Canonical Pathways
Supplementary Table 1: Ingenuity Pathway Analysis
Ingenuity Canonical Pathways	-log(p-value)	Ratio	Molecules
T Cell Receptor Signaling	3.78E00	2.75E-02	GRAP2,MALT1,CD8A
Primary Immunodeficiency Signaling	2.84E00	3.17E-02	CD8A,UNG
PKCθ Signaling in T Lymphocytes	2.15E00	1.41E-02	GRAP2,MALT1
CD28 Signaling in T Helper Cells	2.13E00	1.52E-02	GRAP2,MALT1
Interferon Signaling	1.44E00	2.78E-02	BAK1
Hematopoiesis from Pluripotent Stem Cells	1.26E00	1.56E-02	CD8A
Induction of Apoptosis by HIV1	1.2E00	1.52E-02	BAK1
Caveolar-mediated Endocytosis Signaling	1.1E00	1.18E-02	COPE
Regulation of IL-2 Expression in Activated and Anergic T Lymphocytes	1.08E00	1.12E-02	MALT1
Apoptosis Signaling	1.04E00	1.04E-02	BAK1
Communication between Innate and Adaptive Immune Cells	1.03E00	9.17E-03	CD8A
CTLA4 Signaling in Cytotoxic T Lymphocytes	1.03E00	1.02E-02	GRAP2
Fc Epsilon RI Signaling	9.55E-01	9.01E-03	GRAP2
iCOS-iCOSL Signaling in T Helper Cells	9.48E-01	8.2E-03	GRAP2
Tyrosine Metabolism	9.3E-01	5.18E-03	DDT
PI3K Signaling in B Lymphocytes	8.65E-01	6.99E-03	MALT1
Hepatic Fibrosis / Hepatic Stellate Cell Activation	8.53E-01	6.8E-03	FN1
Aryl Hydrocarbon Receptor Signaling	8.47E-01	6.29E-03	NFE2L2
B Cell Receptor Signaling	8.28E-01	6.41E-03	MALT1
Mitochondrial Dysfunction	8.12E-01	5.75E-03	COX6A1
Oxidative Phosphorylation	8.07E-01	6.29E-03	COX6A1
NF-κB Signaling	7.82E-01	5.71E-03	MALT1
Fatty Acid Metabolism	7.82E-01	5.43E-03	ACOX1
Acute Phase Response Signaling	7.8E-01	5.65E-03	FN1
PPARα/RXRα Activation	7.64E-01	5.35E-03	ACOX1
NRF2-mediated Oxidative Stress Response	7.55E-01	5.24E-03	NFE2L2
Pyrimidine Metabolism	7.4E-01	4.65E-03	UNG
ILK Signaling	7.38E-01	5.21E-03	FN1
LPS/IL-1 Mediated Inhibition of RXR Function	6.79E-01	4.26E-03	ACOX1
Actin Cytoskeleton Signaling	6.74E-01	4.15E-03	FN1
Phospholipase C Signaling	6.42E-01	3.85E-03	GRAP2
Xenobiotic Metabolism Signaling	5.78E-01	3.4E-03	NFE2L2
Role of Macrophages, Fibroblasts and Endothelial Cells in Rheumatoid Arthritis	5.45E-01	2.99E-03	FN1
Molecular Mechanisms of Cancer	5.03E-01	2.65E-03	BAK1

## Sheet: Ingenuity Biofunctions
Ingenuity Biological functions list
Category	p-value	Molecules
Cell Morphology	5.8E-08-3.28E-02	FN1,CD2,GRAP2,SLA,ACOX1,MALT1,CD8A,NFE2L2,BAK1
Hematological System Development and Function	5.8E-08-3.28E-02	FN1,NBL1 (includes EG:17965),CD2,GRAP2,IGJ,SLA,SATB1,MALT1,CD8A,NFE2L2,BAK1
Cell Death	4.42E-07-3.38E-02	FN1,CD2,GRAP2,SATB1,CWC15 (includes EG:300361),MALT1,CD8A,NFE2L2,BAK1,UNG
Hematopoiesis	1.17E-06-2.44E-02	FN1,CD2,GRAP2,SLA,SATB1,MALT1,CD8A,NFE2L2,BAK1
Cellular Function and Maintenance	1.28E-06-2.65E-02	FN1,CD2,GRAP2,IGJ,SLA,SATB1,MALT1,CD8A,NFE2L2,BAK1
Cell-To-Cell Signaling and Interaction	1.93E-06-3.38E-02	FN1,CD2,PTP4A3,SATB1,MALT1,CD8A,NFE2L2,BAK1
Immune Cell Trafficking	1.93E-06-3.28E-02	FN1,NBL1 (includes EG:17965),CD2,SATB1,MALT1,CD8A,NFE2L2,BAK1
Inflammatory Response	1.93E-06-2.97E-02	FN1,CD2,NBL1 (includes EG:17965),GRAP2,IGJ,SATB1,MALT1,CD8A,NFE2L2,BAK1
Cell-mediated Immune Response	2.02E-06-2.44E-02	FN1,CD2,GRAP2,SLA,SATB1,MALT1,CD8A
Cellular Development	2.02E-06-2.86E-02	FN1,NBL1 (includes EG:17965),CD2,GRAP2,SLA,SATB1,MALT1,CD8A,NFE2L2
Lymphoid Tissue Structure and Development	2.02E-06-3.07E-02	FN1,CD2,GRAP2,SLA,SATB1,MALT1,CD8A,NFE2L2,UNG,BAK1
Tissue Morphology	5.67E-06-3.18E-02	FN1,GRAP2,IGJ,SLA,SATB1,MALT1,CD8A,NFE2L2,BAK1,UNG
Cellular Growth and Proliferation	4.63E-05-2.86E-02	FN1,CD2,GRAP2,PTP4A3,SATB1,COPE,MALT1,CD8A,NFE2L2,BAK1
Antigen Presentation	9.84E-05-2.97E-02	FN1,CD2,GRAP2,IGJ,MALT1,CD8A,NFE2L2,BAK1
Antimicrobial Response	9.84E-05-6.43E-03	MALT1,CD8A,BAK1
Humoral Immune Response	9.84E-05-2.65E-02	CD2,SLA,IGJ,MALT1,CD8A,UNG,BAK1
Hair and Skin Development and Function	1.3E-04-3.38E-02	FN1,CD8A
Tissue Development	1.3E-04-3.38E-02	FN1,CD2,PTP4A3,CD8A,NFE2L2,BAK1
Organ Morphology	1.53E-04-3.07E-02	FN1,ACOX1,SATB1,MALT1,NFE2L2,BAK1,UNG
Cellular Response to Therapeutics	3.5E-04-5.36E-03	NFE2L2,BAK1,UNG
Cellular Compromise	4.98E-04-2.76E-02	FN1,CD2,ACOX1,CD8A,NFE2L2,UNG,BAK1
Cellular Movement	5.6E-04-3.28E-02	FN1,CD2,NBL1 (includes EG:17965),PTP4A3,CD8A,NFE2L2
Cancer	5.64E-04-2.86E-02	FN1,CD2,IGJ,PTP4A3,ACOX1,SATB1,CD8A,NFE2L2,UNG,BAK1
Cardiovascular Disease	1.07E-03-3.22E-03	FN1
Cardiovascular System Development and Function	1.07E-03-3.18E-02	FN1,PTP4A3,NFE2L2
Cell Cycle	1.07E-03-3.18E-02	FN1,SLA,SATB1,NFE2L2,BAK1
Cellular Assembly and Organization	1.07E-03-2.02E-02	FN1,CD2,PTP4A3,ACOX1,SATB1,CD8A,BAK1
Connective Tissue Development and Function	1.07E-03-2.76E-02	FN1,SLA,NFE2L2
Dermatological Diseases and Conditions	1.07E-03-1.28E-02	FN1,CD2,NFE2L2
Digestive System Development and Function	1.07E-03-6.65E-03	FN1,ACOX1,NFE2L2
Drug Metabolism	1.07E-03-3.18E-02	NFE2L2,UNG
Gastrointestinal Disease	1.07E-03-2.86E-02	FN1,ACOX1,PTP4A3,NFE2L2,UNG,BAK1
Gene Expression	1.07E-03-3.18E-02	CD2,NFE2L2
Genetic Disorder	1.07E-03-2.76E-02	FN1,NBL1 (includes EG:17965),ACOX1,CD8A,NFE2L2,BAK1,UNG
Hepatic System Development and Function	1.07E-03-6.65E-03	ACOX1,NFE2L2
Hepatic System Disease	1.07E-03-2.86E-02	ACOX1,NFE2L2,BAK1
Immunological Disease	1.07E-03-2.97E-02	FN1,CD2,SATB1,CD8A,NFE2L2,UNG
Infectious Disease	1.07E-03-2.55E-02	FN1,CD8A,NFE2L2
Inflammatory Disease	1.07E-03-2.86E-02	FN1,CD2,ACOX1,CD8A,NFE2L2
Lipid Metabolism	1.07E-03-1.39E-02	FN1,ACOX1,NFE2L2,BAK1
Molecular Transport	1.07E-03-3.18E-02	FN1,CD2,GRAP2,IGJ,SLA,ACOX1,SATB1,CD8A,NFE2L2,BAK1,UNG
Neurological Disease	1.07E-03-2.54E-02	FN1,NBL1 (includes EG:17965),ACOX1,CD8A,NFE2L2,UNG
Nucleic Acid Metabolism	1.07E-03-6.43E-03	ACOX1,UNG
Organ Development	1.07E-03-1.71E-02	FN1,NFE2L2,BAK1
Organismal Functions	1.07E-03-2.67E-02	FN1,NFE2L2
Organismal Injury and Abnormalities	1.07E-03-2.69E-02	FN1,IGJ,NFE2L2,BAK1
Protein Trafficking	1.07E-03-5.36E-03	FN1,SATB1
Renal and Urological Disease	1.07E-03-2.13E-02	FN1,CD2,CD8A,NFE2L2,BAK1
Respiratory Disease	1.07E-03-1.39E-02	FN1,CD2,IGJ,CD8A,NFE2L2
Small Molecule Biochemistry	1.07E-03-2.5E-02	FN1,ACOX1,CD8A,NFE2L2,BAK1,UNG
Hypersensitivity Response	1.19E-03-2.86E-02	FN1,CD2,NFE2L2
Reproductive System Development and Function	1.19E-03-3.18E-02	FN1,PTP4A3,NFE2L2,BAK1
Cell Signaling	1.45E-03-2.5E-02	FN1,CD2,GRAP2,SLA,CD8A,BAK1
Post-Translational Modification	1.45E-03-7.5E-03	FN1,CD2,CD8A,NFE2L2,BAK1
Protein Synthesis	1.88E-03-2.97E-02	IGJ,SATB1,MALT1,NFE2L2,UNG
Endocrine System Development and Function	2.15E-03-1.49E-02	FN1
Energy Production	2.15E-03-6.43E-03	ACOX1
Nervous System Development and Function	2.15E-03-2.13E-02	FN1
Skeletal and Muscular Disorders	2.15E-03-1.28E-02	FN1
Visual System Development and Function	2.15E-03-1.92E-02	FN1,SATB1
Hematological Disease	2.26E-03-2.76E-02	FN1,SATB1,CD8A,NFE2L2,UNG,BAK1
Vitamin and Mineral Metabolism	2.68E-03-2.5E-02	FN1,CD2,GRAP2,SLA,CD8A,BAK1
Skeletal and Muscular System Development and Function	2.74E-03-2.86E-02	FN1,NFE2L2
Embryonic Development	3.22E-03-3.07E-02	FN1,NBL1 (includes EG:17965),PTP4A3,BAK1
Organismal Development	3.22E-03-2.65E-02	FN1,NBL1 (includes EG:17965),BAK1
Respiratory System Development and Function	3.22E-03-2.86E-02	FN1,NFE2L2
Tumor Morphology	3.22E-03-2.55E-02	FN1,NFE2L2
Connective Tissue Disorders	4.29E-03-1.28E-02	FN1,ACOX1
Metabolic Disease	4.29E-03-1.39E-02	ACOX1,NFE2L2
Carbohydrate Metabolism	6.43E-03-9.63E-03	FN1
Renal and Urological System Development and Function	7.22E-03-1.81E-02	FN1,PTP4A3
DNA Replication, Recombination, and Repair	9.63E-03-2.08E-02	CD2,SLA,SATB1,UNG,BAK1
Developmental Disorder	1.28E-02-2.02E-02	ACOX1,NFE2L2,BAK1
Reproductive System Disease	1.28E-02-2.02E-02	ACOX1,BAK1
Free Radical Scavenging	1.52E-02-2.02E-02	FN1,ACOX1,NFE2L2,BAK1
Nutritional Disease	2.17E-02-2.17E-02	FN1,NFE2L2
Behavior	2.23E-02-2.23E-02	UNG
Endocrine System Disorders	2.55E-02-2.55E-02	FN1

## Sheet: Ingenuity Networks
Ingenuity identified Networks
ID	Molecules in Network	Score	Focus Molecules	Top Functions
1	ACOX1,Akt,ANGPTL1,Ap1,BAK1,CARD11,caspase,CD2,CD3,CD8A,Cytochrome c,DDT,ERK,ERK1/2,FN1,GRAP2,Iga,IgG,IGJ,Igm,Immunoglobulin,Jnk,MALT1,Mapk,Nfat (family),NFE2L2,NFkB (complex),P38 MAPK,PI3K (complex),Pkc(s),PTP4A3,SATB1,SLA,Sos,TCR	33	13	Cell Morphology, Hematological System Development and Function, Hematopoiesis
2	APP,APPBP2,ARCN1,BCAP31,CBS,CD59 (includes EG:25407),COPA,COPB1,COPB2,COPE,COX6A1,DLGAP4,DNM1L,ETV6,folic acid,FTL,GPI,GRB2,HSPB1,NBL1 (includes EG:17965),NES,POLB,POLD1,PSMB5,RCHY1,SYN2,TNK2,TOP2B,TPI1,TUBA4A,UBC,UBQLN1,UNG,USP8,ZW10	8	4	Infectious Disease, Hematological Disease, Metabolic Disease
3	BCL10,C9orf89	3	1	Cell Death, Cell Morphology, Cellular Movement
4	CDC5L,CTNNBL1,CWC15 (includes EG:300361),HNF4A,NR3C1,PHB,PRNP,PRPF8,RAC3,SGCE,SNW1	2	1	Organ Morphology, Tissue Development, RNA Post-Transcriptional Modification
